# Supplementary material for: Application of a Conducting Poly-Methionine/Gold Nanoparticles-Modified Sensor for the Electrochemical Detection of Paroxetine
Source: Polymers (Basel). 2021 Nov 17;13(22):3981. doi: 10.3390/polym13223981 (PMC8623231; doi:10.3390/polym13223981)
Supplement: Supplementary file 1 [file polymers-13-03981-s001.zip]

Archive with 1 entries (1 files):
- polymers-1442742-supplementary.pdf
